# Supplementary material for: External Validation of an Open-Source Model for Automated Muscle Segmentation in CT Imaging of Cancer Patients
Source: J Imaging. 2026 Mar 18;12(3):135. doi: 10.3390/jimaging12030135 (PMC13028208; doi:10.3390/jimaging12030135)
Supplement: Supplementary file 1 [file jimaging-12-00135-s001.zip]

Archive with 4 entries (4 files):
- Figures.pdf
- Table_S1.pdf
- Table_S2.pdf
- Table_S3.pdf
